# Supplementary material for: Association of Grip Strength with Quality of Life in the Chinese Oldest Old
Source: Int J Environ Res Public Health. 2021 Nov 25;18(23):12394. doi: 10.3390/ijerph182312394 (PMC8656506; doi:10.3390/ijerph182312394)
Supplement: Supplementary file 1 [file ijerph-18-12394-s001.zip]

Archive with 1 entries (1 files):
- ijerph-1452349-SI.pdf
